# Supplementary material for: Knowledge, Perception, and Clinical Experiences on Molar Incisor Hypomineralization Amongst Dental Professionals: A Systematic Review and Meta-Analysis
Source: J Clin Med. 2026 Jul 16;15(14):5591. doi: 10.3390/jcm15145591 (PMC13412580; doi:10.3390/jcm15145591)
Supplement: Supplementary file 1 [file jcm-15-05591-s001.zip]

Archive with 1 entries (1 files):
- jcm-4416563-supplementary.pdf
